# Supplementary material for: Exploring cross-cultural variations in visual attention patterns inside and outside national borders using immersive virtual reality
Source: Sci Rep. 2023 Nov 1;13:18852. doi: 10.1038/s41598-023-46103-1 (PMC10620163; doi:10.1038/s41598-023-46103-1)
Supplement: Supplementary file 1 — Supplementary Information. [file 41598_2023_46103_MOESM1_ESM.xlsx]

## Sheet: Research sample descriptives
Variable	Factor level	Czechia	Ghana	Taiwan	Turkey East	Turkey West	Total
Sex	Male	14 (33.3%)	21 (53.8%)	16 (31.4%)	36 (64.3%)	39 (72.2%)	126 (52.1%)
	Female	28 (66.7%)	18 (46.2%)	35 (68.6%)	19 (33.9%)	14 (25.9%)	114 (47.1%)
	Other	0 (0%)	0 (0%)	0 (0%)	1 (1.8%)	1 (1.9%)	2 (0.8%)
SES	Poverty	2 (4.8%)	2 (5.1%)	0 (0%)	0 (0%)	1 (1.9%)	5 (2.1%)
	Lower class	8 (19.0%)	4 (10.3%)	3 (5.9%)	10 (17.9%)	6 (11.1%)	31 (12.8%)
	Middle class	25 (59.5%)	26 (66.7%)	22 (43.1%)	44 (78.6%)	43 (79.6%)	160 (66.1%)
	Upper middle class	7 (16.7%)	7 (17.9%)	26 (51.0%)	1 (1.8%)	4 (7.4%)	45 (18.6%)
	Upper class	0 (0%)	0 (0%)	0 (0%)	1(1.8 %)	0 (0%)	1 (0.4%)
Municipality size	less than 5000	14 (33.3%)	9 (23.1%)	0 (0%)	4 (7.1%)	3 (5.6%)	30 (12.4%)
	5000 - 50,000	14 (33.3%)	8 (20.5%)	8 (15.7%)	5 (8.9%)	2 (3.7%)	37 (15.3%)
	50,000 - 250,000	4 (9.5%)	6 (15.4%)	7 (13.7%)	15 (26.8%)	13 (24.1%)	45 (18.6%)
	250,000 - 1 mil.	10 (23.8%)	2 (5.1%)	3 (5.9%)	13 (23.2%)	18 (33.3%)	46 (19.0%)
	1 mil. - 3 mil.	0 (0%)	4 (10.3%)	11 (21.6%)	15 (26.8%)	12 (22.2%)	42 (17.4%)
	3 mil. - 7 mil.	0 (0%)	5 (12.8%)	6 (11.8%)	2 (3.6%)	2 (3.7%)	15 (6.2%)
	more than 7 mil.	0 (0%)	0 (0%)	1 (2.0%)	1 (1.8%)	3 (5.6%)	5 (2.1%)
	I dont know	0 (0%)	5 (12.8%)	15 (29.4%)	1 (1.8%)	1 (1.9%)	22 (9.1%)
Living abroad more than 1 year	yes	6 (14.3%)	2 (5.1%)	5 (9.8%)	1 (1.8%)	1 (1.9%)	15 (6.2%)
	no	36 (85.7%)	37 (94.9%)	46 (90.2%)	55 (98.2%)	53 (98.1%)	227 (93.8%)
Study area	Humanities	17 (42.5 %)	2 (5.4 %)	5 (33.3 %)	4 (7.3 %)	7 (13.5 %)	35 (17.6 %)
	Social sciences	18 (45.0 %)	27 (72.9 %)	8 (53.3 %)	11 (20.0 %)	18 (34.6 %)	82 (41.2 %)
	Natural and medical sciences	1 (2.5 %)	2 (5.4 %)	1 (6.6 %)	29 (52.7 %)	20 (38.5 %)	53 (26.6 %)
	Formal sciences	4 (10.0 %)	6 (16.2 %)	0 (0%)	3 (5.5 %)	2 (3.8 %)	15 (7.5 %)
	Other	0 (0%)	0 (0%)	1 (6.6 %)	8 (14.5 %)	5 (9.6 %)	14 (7.0 %)
Age	Country	Mean	SD	Median	IQR	min	max
	czech	22.3333	2.07971	22	3	18	26
	ghana	21.3077	0.950176	21	0	20	24
	taiwan	21.8039	2.0978	21	2	20	29
	turkey_east	22.3929	1.92286	22	2	19	30
	turkey_west	21.963	1.88302	22	3	19	27
	total	21.9876	1.8857	22	2	18	30
Number of siblings	czech	1.30952	1.11504	1	0.75	0	5
	ghana	2.97436	1.24578	3	1.5	0	6
	taiwan	1.2549	0.716746	1	1	0	4
	turkey_east	4.55357	2.32707	4	3	0	10
	turkey_west	3.11111	2.28751	2	2	0	9
	total	2.71901	2.13923	2	3	0	10

## Sheet: Effect of all SD variables
ANCOVA with sociodemographic variables as covariates - the effect of other variables insignificant (apart from marginal effect of gender. Country as the strongest predictor.
Post-hoc tests results without change in comparison with the results reported in the article.

## Sheet: Effect of city size
ANCOVA with city size as covariate - the effect of city size insignificant
Post-hoc tests results without change in comparison with the results reported in the article.
ANCOVA for closer and further objects with city size as covariate - the effect of city size insignificant

## Sheet: Gender differences
Gender differences in average dwell on focal objects
country	sex	column	n	mean	sd	median	iqr	min	max
czech	female	avg_dwell_fo	28	1410.2	432.878	1400.36	406.589	482.857	2284
czech	male	avg_dwell_fo	14	1821.04	545.32	1754.5	783.25	1012	2911.29
ghana	female	avg_dwell_fo	18	1039.59	555.722	921.071	923.956	345.778	2154.67
ghana	male	avg_dwell_fo	21	1369.51	517.705	1250.52	848.571	369.714	2359.71
taiwan	female	avg_dwell_fo	35	741.309	247.243	755.714	326.143	267.714	1200.29
taiwan	male	avg_dwell_fo	16	570.792	198.695	564.667	273.274	130	870.37
turkey_east	female	avg_dwell_fo	19	1144.39	498.567	1236.43	591.214	101.571	1864.57
turkey_east	male	avg_dwell_fo	36	1430.05	503.325	1479.57	624.464	156.571	2322.64
turkey_east	other	avg_dwell_fo	1	1080.57	NA	1080.57	0	1080.57	1080.57
turkey_west	female	avg_dwell_fo	14	1636.32	498.99	1759.71	560.786	412.143	2291
turkey_west	male	avg_dwell_fo	39	1807.71	447.468	1881.57	670.929	828.714	2833.29
turkey_west	other	avg_dwell_fo	1	1672.14	NA	1672.14	0	1672.14	1672.14

## Sheet: Model comparison
Model with all sociodemographic variables
Model with sociodemographic variables without field of study
Model with country and gender
Model with country only
Model with country * gender
Model comparisons	AIC	BIC	adj. R2
~ country	2973.25	2987.2	0.486882
~ country + sex	2966.84	2987.77	0.430489

## Sheet: Figure-Background analysis
Figure-Background Dwell descriptives										Mixed Anova
country	column	n	mean	sd	median	iqr	min	max
czech	avg_dwell_fo	42	1547.15	506.075	1501.14	656.071	482.857	2911.29
czech	avg_dwell_bg	42	2391.77	496.817	2455	633.179	1036.29	3491.29
ghana	avg_dwell_fo	39	1217.24	554.062	1145.71	791.696	345.778	2359.71
ghana	avg_dwell_bg	39	2550.16	615.733	2568.43	877.286	1352.59	3564.86
taiwan	avg_dwell_fo	51	687.814	244.535	694.857	327.929	130	1200.29
taiwan	avg_dwell_bg	51	3207.07	268.174	3202.07	320	2533.71	3787.43
turkey_east	avg_dwell_fo	56	1326.89	511.995	1439.86	599.893	101.571	2322.64
turkey_east	avg_dwell_bg	56	2616.43	497.145	2523.93	590.643	1622.71	3728
turkey_west	avg_dwell_fo	54	1760.77	458.796	1847.21	617.607	412.143	2833.29
turkey_west	avg_dwell_bg	54	2184.16	462.366	2099.21	639.964	1093.29	3562.14
